# Supplementary material for: The Experience of a Tertiary Reference Hospital in the Study of Rare Neurological Diseases
Source: Medicina (Kaunas). 2023 Jan 30;59(2):266. doi: 10.3390/medicina59020266 (PMC9959728; doi:10.3390/medicina59020266)
Supplement: Supplementary file 1 [file medicina-59-00266-s001.zip]

Archive with 1 entries (1 files):
- medicina-2139224-supplementary.pdf
